# Supplementary material for: RBM47 regulates intestinal injury and tumorigenesis by modifying proliferation, oxidative response, and inflammatory pathways
Source: JCI Insight. 2023 May 8;8(9):e161118. doi: 10.1172/jci.insight.161118 (PMC10243830; doi:10.1172/jci.insight.161118)
Supplement: Supplemental data set 1 [file jciinsight-8-161118-s100.xlsx]

## Sheet: MM
Gene	5'-Forward	5'-Reverse
Cbr3	AGAGGAAAGCGGACAGGATTC	TCGCCATGTCGGTCTTCA
Gsta3	AGGCTGAGCAGGGCTGATATT	GGGTCCAGCTCTTCCACATG
Gsta4	TGCTGCAGGCATTTAAGACAA	CGGGTTGCAGGAACTTCTTAAT
Gstm1	CAAGATCACCCAGAGCAATGC	CATCCAGGTGGTGCTTTCG
Gstm3	TGCTGCAGTCCCGATTTTG	TTCTCAGGGATGGCCTTCAA
Ephx1	CAAGACCCACGGCCTGAGT	CCAGGAATTGAGGGACAGATG
Gstm7	GGGAGACAGAGGAGGAAAGGA	GCGGTTGTCCATAAGCTGATTC
Mgst3	CGCCCACCAGAACACGTT	CCTCCCACCGTTAGGAAAAAC
Gstm4	TCGCGTGGACATTTTGGA	GACTCGAGCCAGCTGATTGG
Gstk1	ATGAAAGACAGCGGAAACCAA	TGAAGATGTACTGGCCTTTTCG
Gstm5	CTCATGGACGGGAAGAACAAG	GCGTGCGATGTATCTCAGGAT
Gss	CATTGCCCAGACCGTGTTC	TGCGCCGCACTGGAA
Gstt3	TGAGAGCCGACCCAAACTG	TCCCCCACTTCGGCTTCTA
Gpx2	AACCAGTTCGGACATCAGGAGAAC	GGCAAAGACAGGATGCTCGTTCTG
Gpx3	TCACCTGGCCGCCTCTT	AAAGTTCCAGCGGATGTCATG
Psca	CGCATCCGGGCCATT	ACTGTGAGCTGCAGCCCTTAC
Fndc5	CCACGCGAGGCTGAAAAG	CTCCTTCATGGTCACCTCATCTT
Hes1	ACGACACCGGACAAACCAA	CTCCATGATAGGCTTTGATGACTTT
Tfam	GGTCGCATCCCCTCGTCTA	GGATAGCTACCCATGCTGGAAA
Rspo1	CCGCTAACAGCACCATGGA	CCACTCGCTCATTTCACATTGT
Sox9	ACGGCTCCAGCAAGAACAAG	TGCGCCCACACCATGA
Hoxb13	CGGCTCCAACGCTGATG	CTGCAGAGCCTGGCAGATC
Wnt-6	AGCCACGCGGTCACTCA	GGGTGCCTGACAACCACACT
Wnt7b	TCTCTGCTTTGGCGTCCTCTA	GGGCCACCACGGATGA
Hox A3	CCCGGTGCAGGAGGCTAT	GGCTCATATGGGACACTGTTGA
Phlda1	GGCTGGAACGCCGAGAT	GTATGGCCTGGCGATTTTTG
Lrig1	CAACTAGACCTGAATCGGAATCG	TCGAGCCCCTGGAACGT
S100a14	GCAGCTGCCACACCTCATG	TGCCCAGGTTGGCAATTT
Dmrt3	GGGCCACAAGCGCTACTG	CGATGATCAGGATGCACTTCTC
Epop	TGAGCGTCGGACCTCTTCTA	GAATCGATGCTCCCTCCTGG
Erbb2	GGCAGTGGATTGGCTCTCA	TCCCAAGGTACAGTGTTTACAAAGC
Cdkl2	TGGCAAGGCTGTGGATATCTG	GGCTGCCCCATAAGCATTT
Ccne1	GTTCCGTTCGCCATGGTTAT	CCCGGAAGTGCTTGAGCTT
Cdk18	GCCCGGGCCAAATCAG	TACCAGAGGGTCACCACCTCAT
Vegfc	TCACAAGGCCCCAAACCA	TGCACCGGCAGGAAGTG
Cdk2	AGTGGGCTCGGCAAGATTT	GCTCCGTCCATCTTCATCCA
Cdk4	GGGCCTGCCGGTTGA	AAGAAAATCCAGGCCGCTTAG
Sod1	GCCCGGCGGATGAAG	CCTTTCCAGCAGTCACATTGC
Fndc4	GGCAGGAAAGCCTAAGATGGT	TGGGAGCATACTGCCTTGTG
Tff3	CTGGGATAGCTGCAGATTACGTT	CATTTGCCGGCACCATACA
Nqo1	GCCCGCATGCAGATCCT	GGTCTCCTCCCAGACGGTTT
G6pdx	GCAGTCACCAAGAACATTCAAGAG	CACGATGATGCGGTTCCA
Dclk1	GGCCAGCGCCATCAAAT	TTGATGTCACGGTGGACGAT
Plagl2	AGCACCCCTGTGACCATTGT	GTGCCGTCGGACATCCTT
Il33	TGGGAAGAAGCTGATGGTGAA	TGGCATGCAGCCAGATGT
Nfe2l2	CAGCCAGCTGACCTCCTTAGA	GAATAAAATTCATCGCCAAAATCTG
Gclc	GGCCACTATCTGCCCAATTG	CACGTAGCCTCGGTAAAATGG
Keap1	GGGCTTTGACGGGACTAACC	ATCCGCCACTCATTCCTCTCT
Gclm	TGACATTGAAGCCCAGGATTG	CTCTTCACGATGACCGAGTACCT
Mapk4	TCTGCAGGGCGAGCTCTT	GGTCAGTCTCCATGTACTCTTGGA
Mapk3	TTGGGCCAAGCTCTTTCCT	TCCGGTCCAGCAGGTCAA
Mapk7	GCCCCTTCCACTAGCCTTTT	GAACCAGGCAACCCACTAGGT
Map2k3	GTAGAGAAAGTGCGGCATGCT	CCCGGATGCGCTTGAC
Myc	GTCTTTCCCTACCCGCTCAAC	GTGGAATCGGACGAGGTACAG
Jund	GAGGCTGATCATCCAGTCCAA	TCGGGTAGAGGAACTGCGTACT
Junb	GCTTTGCGGACGGTTTTGT	CGTCACGTGGTTCATCTTGTG
Il10	TGCTATGCTGCCTGCTCTTA	TCATTTCCGATAAGGCTTGG
Il4	GCAGAGACTCTTTCGGGCTTT	TCATTCATGGTGCAGCTTATCG
Areg	AGTGCTGTTGCTGCTGGTCTTA	GGGTCATTGAGCTCCAAAGC
Foxp3	GGCAATAGTTCCTTCCCAGAGTT	GGGTCGCATATTGTGGTACTTG
Gsta3	GACCCGAAACCGGAAGATGT	GCGCGTCATGCACCTTTT
Il5	TTGACAAGCAATGAGACGATGAG	TCCAATGCATAGCTGGTGATTT
Ifng	AGCAACAGCAAGGCGAAAAA	CCTGTGGGTTGTTGACCTCAA
Il13	CGCAAGGCCCCCACTAC	AAAGTGGGCTACTTCGATTTTGG
Il17a	CCTGGCGGCTACAGTGAAG	TTTGGACACGCTGAGCTTTG
Tjp1 CE (qPCR)	TCTGAGCCTGTAAGAGAGGATTCC	TGTGGTGAGTAAGGAGGGTATGTC
Tjp1 AE (qPCR)	CAACAGAAAGCAGAAGCCTCATC	CATTATGATTAACTGCAGAGGCTGAT
Rbm47	CAAGAACCGCGGCTATGC	GGCTCGCTTGGCCTCAT
Ccnd1	GCCAGAGGCGGATGAGAAC	GGCCACAAAGGTCTGTGCAT
Axin1	CTGTGCTGACCTGCTGGACTT	TCACAGGGCTCAAGCTTCCT
Gsk3b	AACCGAGAGCTCCAGATCATGA	GAAGAAATACCGCAGTCGGACTA
Dkk2	TGGCACCCGGCATAGAGA	TCCCAGGTCATGGTTGGAA
Gpc3	TAAGGACTGTGGCCGTATGCT	TCATCAGTCCCTGGCAGTAAGA
Fzd3	TGCTTTGAATGGGCCAGTTT	CCGGCTCTCATTCACTATCTCTTT
Fzd2	GGCCCGACGGCTCTATGT	CCAGAGACGGGCAAAACG
Fzd8	GCAAGGAGGCCCAACTAAGA	GGCCCAAGCGGATCATG
Lgr5	GCGCCTAGATGCCAACCA	AGTGCAGGCCGCTGAAAC
Wnt11	GGGCACCCGCAAACACT	AGTCCTTCACAGGCCGGATA
Smoc2	AGTGGAGACATTGGCAAGAAG	ACACACTTTTTGGGCTTGGATT
Ybx3	CCTGCTATTGGAGAGGCTGAA	GACGGCTGGTTTGGACCAT
Chrd	ATCAGGTGCAAGTGGTAGGTACAG	TCTTCCGCTGAGGCTTGGT
Epcam	TCCAAACTGGCGTCTAAATGC	CTCCCAGACTTGCTGTGAGTCA
A2ml1	ATGGATATGGAACCTTGTCAGTGTAG	GGTATCAGGGACCAGGAACGA
Ghrl	GAGCCCAGAGCACCAGAAAG	GCAGTTTAGCTGGTGGCTTCTT
Gip	TGGGAGAAAAAGAAGAGGTTGAGT	AGGTCGAGGGCCAGCAA
Cck	GACCCCAGCCATAGAATAAGTGA	GCGCCGGCCAAAATC
Cdx2	GAGCTGGCTGCCACACTTG	GCTCTGCGGTTCTGAAACCA
Muc2	GCTGCACGGACACCTCTATATG	CCAGCGACCAGCATTGC
Muc4	TGCCAGGACTGTGGATTTTAACT	GAATCCCGCAGGGAGGAA
Tjp1 AE (PCR)	CGGAGTCTGCCATTACACGG	CTCTGCCCTGGGTGACCAAGAGC
Tjp1 CE (PCR)	GGTGCTACAAGTGATGACC	CCGCCTTCTGTATCTGTGTC

## Sheet: HS
Gene	Forward	Reverse
PCR Tjp1 AE	CGGAGTCTGCCATTACACGG	TGTGCCCTGGGTGACTAACG
PCR Tjp1 CE	AGAGCACAGCAATGGAGGAA	GACGTTTCCCCACTCTGAAA
PCR Rbm47	CAAGGAAGTGAGGTGTGCAA	ACACAGTCAGGGGATGAGGA
qPCR Tjp1 AE	CCAGCCTCTCAACAGAAAGCA	GGTTTGTTTCAGGCGAAAGGTA
qPCR Tjp1 CE	CCTACACTGATCAAGAACTAGATGAAACTC	GAGGACCGTGTAATGGCAGACT
qPCR Gusb	TCAAGGGCAGTAACCTGTTCAAG	CGCCACGACTTTGTTTTCTG
qPCR Rbm47	ACAACTGCCGCCTCTTCATC	GGATTTCCTCGCGCTTCTT
